# Supplementary material for: A Positive Correlation between Steroid Injections and Cuff Tendon Tears: A Cohort Study Using a Clinical Database
Source: Int J Environ Res Public Health. 2022 Apr 8;19(8):4520. doi: 10.3390/ijerph19084520 (PMC9031762; doi:10.3390/ijerph19084520)
Supplement: Supplementary file 1 [file ijerph-19-04520-s001.zip]

Archive with 1 entries (1 files):
- ijerph-1637533-supplementary.pdf
